# Supplementary material for: Unveiling the Intimate Mechanism of the Crocin Antioxidant Properties by Radiolytic Analysis and Molecular Simulations
Source: Antioxidants (Basel). 2023 Jun 1;12(6):1202. doi: 10.3390/antiox12061202 (PMC10295680; doi:10.3390/antiox12061202)
Supplement: Supplementary file 1 [file antioxidants-12-01202-s001.zip]

Archive with 1 entries (1 files):
- antioxidants-2394878-supplementary.pdf
